# Supplementary material for: Highly multiplexed genome engineering using CRISPR/Cas9 gRNA arrays
Source: PLoS One. 2018 Sep 17;13(9):e0198714. doi: 10.1371/journal.pone.0198714 (PMC6141065; doi:10.1371/journal.pone.0198714)
Supplement: S1 Files — (ZIP) [file pone.0198714.s009.zip]

Archive with 54 entries (47 files):
- S1_Files/
- S1_Files/.DS_Store
- __MACOSX/
- __MACOSX/S1_Files/
- __MACOSX/S1_Files/._.DS_Store
- S1_Files/pACPT-GGn/
- S1_Files/pACPT-GGn/pACPT-GG2.gb
- __MACOSX/S1_Files/pACPT-GGn/
- __MACOSX/S1_Files/pACPT-GGn/._pACPT-GG2.gb
- S1_Files/pACPT-GGn/pACPT-GG3.gb
- __MACOSX/S1_Files/pACPT-GGn/._pACPT-GG3.gb
- S1_Files/pACPT-GGn/pACPT-GG4.gb
- __MACOSX/S1_Files/pACPT-GGn/._pACPT-GG4.gb
- S1_Files/pACPT-GGn/pACPT-GG5.gb
- __MACOSX/S1_Files/pACPT-GGn/._pACPT-GG5.gb
- S1_Files/pACPT-GGn/pACPT-GG6.gb
- __MACOSX/S1_Files/pACPT-GGn/._pACPT-GG6.gb
- S1_Files/pACPT-GGn/pACPT-GG7.gb
- __MACOSX/S1_Files/pACPT-GGn/._pACPT-GG7.gb
- S1_Files/pACPT-GGn/pACPT-GG8.gb
- __MACOSX/S1_Files/pACPT-GGn/._pACPT-GG8.gb
- S1_Files/pACPT-GGn/pACPT-GG9.gb
- __MACOSX/S1_Files/pACPT-GGn/._pACPT-GG9.gb
- S1_Files/pACPT-GGn/pACPT_GG10.gb
- __MACOSX/S1_Files/pACPT-GGn/._pACPT_GG10.gb
- __MACOSX/S1_Files/._pACPT-GGn
- S1_Files/pENTR221-GGn/
- S1_Files/pENTR221-GGn/.DS_Store
- __MACOSX/S1_Files/pENTR221-GGn/
- __MACOSX/S1_Files/pENTR221-GGn/._.DS_Store
- S1_Files/pENTR221-GGn/pENTR221-MS2 GG1 (Empty).gb
- __MACOSX/S1_Files/pENTR221-GGn/._pENTR221-MS2 GG1 (Empty).gb
- S1_Files/pENTR221-GGn/pENTR221-MS2 GG10 (Empty).gb
- __MACOSX/S1_Files/pENTR221-GGn/._pENTR221-MS2 GG10 (Empty).gb
- S1_Files/pENTR221-GGn/pENTR221-MS2 GG2 (Empty).gb
- __MACOSX/S1_Files/pENTR221-GGn/._pENTR221-MS2 GG2 (Empty).gb
- S1_Files/pENTR221-GGn/pENTR221-MS2 GG3 (Empty).gb
- __MACOSX/S1_Files/pENTR221-GGn/._pENTR221-MS2 GG3 (Empty).gb
- S1_Files/pENTR221-GGn/pENTR221-MS2 GG4 (Empty).gb
- __MACOSX/S1_Files/pENTR221-GGn/._pENTR221-MS2 GG4 (Empty).gb
- S1_Files/pENTR221-GGn/pENTR221-MS2 GG5 (Empty).gb
- __MACOSX/S1_Files/pENTR221-GGn/._pENTR221-MS2 GG5 (Empty).gb
- S1_Files/pENTR221-GGn/pENTR221-MS2 GG6 (Empty).gb
- __MACOSX/S1_Files/pENTR221-GGn/._pENTR221-MS2 GG6 (Empty).gb
- S1_Files/pENTR221-GGn/pENTR221-MS2 GG7 (Empty).gb
- __MACOSX/S1_Files/pENTR221-GGn/._pENTR221-MS2 GG7 (Empty).gb
- S1_Files/pENTR221-GGn/pENTR221-MS2 GG8 (Empty).gb
- __MACOSX/S1_Files/pENTR221-GGn/._pENTR221-MS2 GG8 (Empty).gb
- S1_Files/pENTR221-GGn/pENTR221-MS2 GG9 (Empty).gb
- __MACOSX/S1_Files/pENTR221-GGn/._pENTR221-MS2 GG9 (Empty).gb
- __MACOSX/S1_Files/._pENTR221-GGn
- S1_Files/pT3.5 Caggs Csy4-T2A-hCas9(SP).gb
- __MACOSX/S1_Files/._pT3.5 Caggs Csy4-T2A-hCas9(SP).gb
- __MACOSX/._S1_Files
