# Supplementary material for: Highly multiplexed genome engineering using CRISPR/Cas9 gRNA arrays
Source: PLoS One. 2018 Sep 17;13(9):e0198714. doi: 10.1371/journal.pone.0198714 (PMC6141065; doi:10.1371/journal.pone.0198714)
Supplement: S1 Files — (ZIP) [file pone.0198714.s009.zip › S1_Files/pACPT-GGn/pACPT-GG5.gb]

LOCUS       pACPT-GG5        3610 bp    DNA     circular     14-JUL-2015
SOURCE      
  ORGANISM  
COMMENT     This file is created by Vector NTI
            http://www.invitrogen.com/
COMMENT     ORIGDB|GenBank
COMMENT     VNTDATE|737116895|
COMMENT     VNTDBDATE|739464384|
COMMENT     LSOWNER|
COMMENT     VNTNAME|pACPT-GG5|
COMMENT     VNTAUTHORNAME|Branden Moriarity|
COMMENT     VNTOAUTHORNAME|Invitrogen|
COMMENT     VNTOAUTHORTEL|(800) 955-6288|
COMMENT     VNTOAUTHOREML|bioinfosales@invitrogen.com|
COMMENT     VNTOAUTHORAD1|Invitrogen Corporation|
COMMENT     VNTOAUTHORAD2|5791 Van Allen Way|
COMMENT     VNTOAUTHORAD3|Carlsbad, CA 92008 U.S.A.|
COMMENT     VNTREPLTYPE|Plasmid
COMMENT     VNTEXTCHREPL|Bacteria
FEATURES             Location/Qualifiers
     terminator      427..470
                     /invitrogen="2580000"
                     /vntifkey="43"
                     /label=rrnB\T1\transcription\terminator
     terminator      268..295
                     /invitrogen="2590000"
                     /vntifkey="43"
                     /label=rrnB\T2\transcription\terminator
     misc_feature    2934..3607
                     /vntifkey="21"
                     /label=pUC\Origin
     misc_recomb     569..668
                     /invitrogen="2670000"
                     /vntifkey="86"
                     /label=attL1
     misc_recomb     complement(1505..1604)
                     /invitrogen="2680000"
                     /vntifkey="86"
                     /label=attL2
     primer          537..552
                     /invitrogen="1980000"
                     /vntifkey="27"
                     /label=M13\(-20)\forward\primer
     primer          517..533
                     /invitrogen="2000000"
                     /vntifkey="27"
                     /label=M13\(-40)\forward\primer
     primer          complement(1645..1661)
                     /invitrogen="2010000"
                     /vntifkey="27"
                     /label=M13\reverse\primer
     primer          complement(1621..1640)
                     /invitrogen="2100000"
                     /vntifkey="27"
                     /label=T7\primer
     promoter        complement(1624..1640)
                     /invitrogen="2370000"
                     /vntifkey="30"
                     /label=T7\promoter
     misc_feature    669..986
                     /vntifkey="21"
                     /label=U6
     misc_feature    983..986
                     /vntifkey="21"
                     /label=Overhang
     misc_feature    1453..1472
                     /vntifkey="21"
                     /label=20bp\Csy4\Sitr
     misc_feature    complement(1018..1293)
                     /vntifkey="21"
                     /label=lacZ'
     promoter        complement(1294..1415)
                     /vntifkey="30"
                     /label=lacZ\promoter
     misc_feature    1138..1154
                     /vntifkey="21"
                     /label=M13\(-40)\AGAIN!!
     misc_feature    1289..1305
                     /vntifkey="21"
                     /label=M13\Rev\AGAIN!!!!
     misc_feature    1184..1203
                     /vntifkey="21"
                     /label=T7\AGAIN!!!
     misc_feature    1158..1173
                     /vntifkey="21"
                     /label=M13\(-20)
     misc_feature    925..944
                     /vntifkey="21"
                     /label=U6\For\Seq
     misc_feature    1496..1515
                     /vntifkey="21"
                     /label=pACPT\Rev\Seq
     misc_feature    471..490
                     /vntifkey="21"
                     /label=pCR8\For
     misc_feature    1672..1691
                     /vntifkey="21"
                     /label=pENTR2\Rev
     misc_feature    complement(1729..2739)
                     /vntifkey="21"
                     /label=Spn
     misc_feature    complement(2740..2873)
                     /vntifkey="21"
                     /label=Spn\Promoter
     misc_feature    1840..1859
                     /vntifkey="21"
                     /label=Spn\for\Seq
     misc_feature    669..1288
                     /vntifkey="21"
                     /label=good
     misc_feature    complement(1421..1441)
                     /vntifkey="21"
                     /label=Common\Rev\Primer
     misc_feature    1449..1452
                     /vntifkey="21"
                     /label=Overhang
     misc_feature    complement(873..1813)
                     /vntifkey="21"
                     /label=good
BASE COUNT      866 a       937 c       898 g       909 t 
ORIGIN
        1 ctttcctgcg ttatcccctg attctgtgga taaccgtatt accgcctttg agtgagctga 
       61 taccgctcgc cgcagccgaa cgaccgagcg cagcgagtca gtgagcgagg aagcggaaga 
      121 gcgcccaata cgcaaaccgc ctctccccgc gcgttggccg attcattaat gcagctggca 
      181 cgacaggttt cccgactgga aagcgggcag tgagcgcaac gcaattaata cgcgtaccgc 
      241 tagccaggaa gagtttgtag aaacgcaaaa aggccatccg tcaggatggc cttctgctta 
      301 gtttgatgcc tggcagttta tggcgggcgt cctgcccgcc accctccggg ccgttgcttc 
      361 acaacgttca aatccgctcc cggcggattt gtcctactca ggagagcgtt caccgacaaa 
      421 caacagataa aacgaaaggc ccagtcttcc gactgagcct ttcgttttat ttgatgcctg 
      481 gcagttccct actctcgcgt taacgctagc atggatgttt tcccagtcac gacgttgtaa 
      541 aacgacggcc agtcttaagc tcgggcccca aataatgatt ttattttgac tgatagtgac 
      601 ctgttcgttg caacaaattg atgagcaatg cttttttata atgccaactt tgtacaaaaa 
      661 agcaggcatg tacaaaaaag caggctttaa aggaaccaat tcagtcgact ggatccggta 
      721 ccaaggtcgg gcaggaagag ggcctatttc ccatgattcc ttcatatttg catatacgat 
      781 acaaggctgt tagagagata attagaatta atttgactgt aaacacaaag atattagtac 
      841 aaaatacgtg acgtagaaag taataatttc ttgggtagtt tgcagtttta aaattatgtt 
      901 ttaaaatgga ctatcatatg cttaccgtaa cttgaaagta tttcgatttc ttggctttat 
      961 atatcttgtg gaaaggacga aacacccgag accattggcg ccgctacagg gcgcgtccca 
     1021 ttcgccattc aggctgcgca actgttggga agggcgatcg gtgcgggcct cttcgctatt 
     1081 acgccagctg gcgaaagggg gatgtgctgc aaggcgatta agttgggtaa cgccagggtt 
     1141 ttcccagtca cgacgttgta aaacgacggc cagtgagcgc gcgtaatacg actcactata 
     1201 gggcgaattg ggtaccgggc cccccctcga ggtcctccag cttttgttcc ctttagtgag 
     1261 ggttaattgc gcgcttggcg taatcatggt catagctgtt tcctgtgtga aattgttatc 
     1321 cgctcacaat tccacacaac atacgagccg gaagcataaa gtgtaaagcc tggggtgcct 
     1381 aatgagtgag ctaactcaca ttaattgcgt tgcgctcact gcccgctttc caccggtaat 
     1441 gggtctcttg cagttcactg ccgtataggc agttttttta agcttgggcc gctcgaggta 
     1501 cctcacccag ctttcttgta caaagttggc attataagaa agcattgctt atcaatttgt 
     1561 tgcaacgaac aggtcactat cagtcaaaat aaaatcatta tttgccatcc agctgatatc 
     1621 ccctatagtg agtcgtatta catggtcata gctgtttcct ggcagctctg gcccgtgtct 
     1681 caaaatctct gatgttacat tgcacaagat aaaaatatat ctcgagggtt atttgccgac 
     1741 taccttggtg atctcgcctt tcacgtagtg gacaaattct tccaactgat ctgcgcgcga 
     1801 ggccaagcga tcttcttctt gtccaagata agcctgtcta gcttcaagta tgacgggctg 
     1861 atactgggcc ggcaggcgct ccattgccca gtcggcagcg acatccttcg gcgcgatttt 
     1921 gccggttact gcgctgtacc aaatgcggga caacgtaagc actacatttc gctcatcgcc 
     1981 agcccagtcg ggcggcgagt tccatagcgt taaggtttca tttagcgcct caaatagatc 
     2041 ctgttcagga accggatcaa agagttcctc cgccgctgga cctaccaagg caacgctatg 
     2101 ttctcttgct tttgtcagca agatagccag atcaatgtcg atcgtggctg gctcgaagat 
     2161 acctgcaaga atgtcattgc gctgccattc tccaaattgc agttcgcgct tagctggata 
     2221 acgccacgga atgatgtcgt cgtgcacaac aatggtgact tctacagcgc ggagaatctc 
     2281 gctctctcca ggggaagccg aagtttccaa aaggtcgttg atcaaagctc gccgcgttgt 
     2341 ttcatcaagc cttacggtca ccgtaaccag caaatcaata tcactgtgtg gcttcaggcc 
     2401 gccatccact gcggagccgt acaaatgtac ggccagcaac gtcggttcga gatggcgctc 
     2461 gatgacgcca actacctctg atagttgagt cgatacttcg gcgatcaccg cttccctcat 
     2521 aatgtttaac tttgttttag ggcgactgcc ctgctgcgta acatcgttgc tgctccataa 
     2581 catcaaacat cgacccacgg cgtaacgcgc ttgctgcttg gatgcccgag gcatagactg 
     2641 taccccaaaa aaacagtcat aacaagccat gaaaaccgcc actgcgccgt taccaccgct 
     2701 gcgttcggtc aaggttctgg accagttgcg tgagcgcata cgctacttgc attacagctt 
     2761 acgaaccgaa caggcttatg tccactgggt tcgtgccttc atccgtttcc acggtgtgcg 
     2821 tcacccggca accttgggta gcagcgaagt cgaggcattt ctgtcctggc tggtctagac 
     2881 catgaccaaa atcccttaac gtgagttacg cgtcgttcca ctgagcgtca gaccccgtag 
     2941 aaaagatcaa aggatcttct tgagatcctt tttttctgcg cgtaatctgc tgcttgcaaa 
     3001 caaaaaaacc accgctacca gcggtggttt gtttgccgga tcaagagcta ccaactcttt 
     3061 ttccgaaggt aactggcttc agcagagcgc agataccaaa tactgttctt ctagtgtagc 
     3121 cgtagttagg ccaccacttc aagaactctg tagcaccgcc tacatacctc gctctgctaa 
     3181 tcctgttacc agtggctgct gccagtggcg ataagtcgtg tcttaccggg ttggactcaa 
     3241 gacgatagtt accggataag gcgcagcggt cgggctgaac ggggggttcg tgcacacagc 
     3301 ccagcttgga gcgaacgacc tacaccgaac tgagatacct acagcgtgag ctatgagaaa 
     3361 gcgccacgct tcccgaaggg agaaaggcgg acaggtatcc ggtaagcggc agggtcggaa 
     3421 caggagagcg cacgagggag cttccagggg gaaacgcctg gtatctttat agtcctgtcg 
     3481 ggtttcgcca cctctgactt gagcgtcgat ttttgtgatg ctcgtcaggg gggcggagcc 
     3541 tatggaaaaa cgccagcaac gcggcctttt tacggttcct ggccttttgc tggccttttg 
     3601 ctcacatgtt 
//
