# Supplementary material for: Highly multiplexed genome engineering using CRISPR/Cas9 gRNA arrays
Source: PLoS One. 2018 Sep 17;13(9):e0198714. doi: 10.1371/journal.pone.0198714 (PMC6141065; doi:10.1371/journal.pone.0198714)
Supplement: S1 Files — (ZIP) [file pone.0198714.s009.zip › S1_Files/pACPT-GGn/pACPT_GG10.gb]

LOCUS       pACPT_GG10        3035 bp    DNA     circular     18-FEB-2015
SOURCE      
  ORGANISM  
COMMENT     This file is created by VectorDesigner
COMMENT     This file is created by Vector NTI
            http://www.invitrogen.com/
COMMENT     ORIGDB|Private
COMMENT     VNTDATE|725966294|
COMMENT     VNTDBDATE|725966928|
COMMENT     LSOWNER|
COMMENT     VNTNAME|pACPT_GG10|
COMMENT     VNTAUTHORNAME|Branden Moriarity|
COMMENT     VNTOAUTHORNAME|Invitrogen|
COMMENT     VNTOAUTHORTEL|(800) 955-6288|
COMMENT     VNTOAUTHOREML|bioinfosales@invitrogen.com|
COMMENT     VNTOAUTHORAD1|Invitrogen Corporation|
COMMENT     VNTOAUTHORAD2|5791 Van Allen Way|
COMMENT     VNTOAUTHORAD3|Carlsbad, CA 92008 U.S.A.|
COMMENT     SSBMSPEC|10836|NONE|Private|0
FEATURES             Location/Qualifiers
     terminator      complement(2903..2946)
                     /gene="T1-T2"
                     /product="rrnB T1 and T2 terminators"
                     /invitrogen="2570000"
                     /vntifkey="43"
                     /label=rrnB\T1\transcription\terminator
     primer          3013..3028
                     /gene="fwd primers"
                     /invitrogen="1980000"
                     /vntifkey="27"
                     /label=M13\(-20)\forward\primer
     rep_origin      1800..2473
                     /gene="ori"
                     /invitrogen="2530000"
                     /vntifkey="33"
                     /label=pUC\origin
     terminator      2744..2771
                     /invitrogen="2590000"
                     /vntifkey="43"
                     /label=rrnB\T2\transcription\terminator
     primer_bind     2947..2966
                     /vntifkey="28"
                     /label=pCR8_F1
     promoter        589..722
                     /vntifkey="30"
                     /label=Spn\promoter
     misc_feature    723..1733
                     /vntifkey="21"
                     /label=SpnR
     misc_feature    67..384
                     /vntifkey="21"
                     /label=U6
     misc_feature    462..490
                     /vntifkey="21"
                     /label=attB2
     misc_feature    381..384
                     /vntifkey="21"
                     /label=Overhang
     misc_feature    406..409
                     /vntifkey="21"
                     /label=overhang
     misc_feature    410..429
                     /vntifkey="21"
                     /label=20bp\Csy4\Sitr
     misc_feature    38..66
                     /vntifkey="21"
                     /label=attB1
BASE COUNT      741 a       767 c       819 g       708 t 
ORIGIN
        1 cgtctcatgg cctgaccccg gaccaagtgg tggctatggg gacaagtttg tacaaaaaag 
       61 caggcttgta caaaaaagca ggctttaaag gaaccaattc agtcgactgg atccggtacc 
      121 aaggtcgggc aggaagaggg cctatttccc atgattcctt catatttgca tatacgatac 
      181 aaggctgtta gagagataat tagaattaat ttgactgtaa acacaaagat attagtacaa 
      241 aatacgtgac gtagaaagta ataatttctt gggtagtttg cagttttaaa attatgtttt 
      301 aaaatggact atcatatgct taccgtaact tgaaagtatt tcgatttctt ggctttatat 
      361 atcttgtgga aaggacgaaa cacccgagac cattaatggg tctctggcgg ttcactgccg 
      421 tataggcagt ttttttaagc ttgggccgct cgaggtacct cacccagctt tcttgtacaa 
      481 agtggtcccc gcaagcaagc gctcgaaacg gtgcagcggc tgttgccggt gctgtgccag 
      541 gaccatggcc tgaccccgga ccaagtggtg gctatcgaga cgtctagacc agccaggaca 
      601 gaaatgcctc gacttcgctg ctacccaagg ttgccgggtg acgcacaccg tggaaacgga 
      661 tgaaggcacg aacccagtgg acataagcct gttcggttcg taagctgtaa tgcaagtagc 
      721 gtatgcgctc acgcaactgg tccagaacct tgaccgaacg cagcggtggt aacggcgcag 
      781 tggcggtttt catggcttgt tatgactgtt tttttggggt acagtctatg cctcgggcat 
      841 ccaagcagca agcgcgttac gccgtgggtc gatgtttgat gttatggagc agcaacgatg 
      901 ttacgcagca gggcagtcgc cctaaaacaa agttaaacat tatgagggaa gcggtgatcg 
      961 ccgaagtatc gactcaacta tcagaggtag ttggcgtcat cgagcgccat ctcgaaccga 
     1021 cgttgctggc cgtacatttg tacggctccg cagtggatgg cggcctgaag ccacacagtg 
     1081 atattgattt gctggttacg gtgaccgtaa ggcttgatga aacaacgcgg cgagctttga 
     1141 tcaacgacct tttggaaact tcggcttccc ctggagagag cgagattctc cgcgctgtag 
     1201 aagtcaccat tgttgtgcac gacgacatca ttccgtggcg ttatccagct aagcgcgaac 
     1261 tgcaatttgg agaatggcag cgcaatgaca ttcttgcagg tatcttcgag ccagccacga 
     1321 tcgacattga tctggctatc ttgctgacaa aagcaagaga acatagcgtt gccttggtag 
     1381 gtccagcggc ggaggaactc tttgatccgg ttcctgaaca ggatctattt gaggcgctaa 
     1441 atgaaacctt aacgctatgg aactcgccgc ccgactgggc tggcgatgag cgaaatgtag 
     1501 tgcttacgtt gtcccgcatt tggtacagcg cagtaaccgg caaaatcgcg ccgaaggatg 
     1561 tcgctgccga ctgggcaatg gagcgcctgc cggcccagta tcagcccgtc atacttgaag 
     1621 ctagacaggc ttatcttgga caagaagaag atcgcttggc ctcgcgcgca gatcagttgg 
     1681 aagaatttgt ccactacgtg aaaggcgaga tcaccaaggt agtcggcaaa taaccctcga 
     1741 gccacccatg accaaaatcc cttaacgtga gttacgcgtc gttccactga gcgtcagacc 
     1801 ccgtagaaaa gatcaaagga tcttcttgag atcctttttt tctgcgcgta atctgctgct 
     1861 tgcaaacaaa aaaaccaccg ctaccagcgg tggtttgttt gccggatcaa gagctaccaa 
     1921 ctctttttcc gaaggtaact ggcttcagca gagcgcagat accaaatact gtccttctag 
     1981 tgtagccgta gttaggccac cacttcaaga actctgtagc accgcctaca tacctcgctc 
     2041 tgctaatcct gttaccagtg gctgctgcca gtggcgataa gtcgtgtctt accgggttgg 
     2101 actcaagacg atagttaccg gataaggcgc agcggtcggg ctgaacgggg ggttcgtgca 
     2161 cacagcccag cttggagcga acgacctaca ccgaactgag atacctacag cgtgagcatt 
     2221 gagaaagcgc cacgcttccc gaagggagaa aggcggacag gtatccggta agcggcaggg 
     2281 tcggaacagg agagcgcacg agggagcttc cagggggaaa cgcctggtat ctttatagtc 
     2341 ctgtcgggtt tcgccacctc tgacttgagc gtcgattttt gtgatgctcg tcaggggggc 
     2401 ggagcctatg gaaaaacgcc agcaacgcgg cctttttacg gttcctggcc ttttgctggc 
     2461 cttttgctca catgttcttt cctgcgttat cccctgattc tgtggataac cgtattaccg 
     2521 cctttgagtg agctgatacc gctcgccgca gccgaacgac cgagcgcagc gagtcagtga 
     2581 gcgaggaagc ggaagagcgc ccaatacgca aaccgcctct ccccgcgcgt tggccgattc 
     2641 attaatgcag ctggcacgac aggtttcccg actggaaagc gggcagtgag cgcaacgcaa 
     2701 ttaatacgcg taccgctagc caggaagagt ttgtagaaac gcaaaaaggc catccgtcag 
     2761 gatggccttc tgcttagttt gatgcctggc agtttatggc gggcgtcctg cccgccaccc 
     2821 tccgggccgt tgcttcacaa cgttcaaatc cgctcccggc ggatttgtcc tactcaggag 
     2881 agcgttcacc gacaaacaac agataaaacg aaaggcccag tcttccgact gagcctttcg 
     2941 ttttatttga tgcctggcag ttccctactc tcgcgttaac gctagcatgg atgttttccc 
     3001 agtcacgacg ttgtaaaacg acggccagtc ttaag 
//
