# Supplementary material for: Highly multiplexed genome engineering using CRISPR/Cas9 gRNA arrays
Source: PLoS One. 2018 Sep 17;13(9):e0198714. doi: 10.1371/journal.pone.0198714 (PMC6141065; doi:10.1371/journal.pone.0198714)
Supplement: S1 Files — (ZIP) [file pone.0198714.s009.zip › S1_Files/pENTR221-GGn/pENTR221-MS2 GG1 (Empty).gb]

LOCUS       pENTR221-MS2\GG1\(Empty)        2981 bp    DNA     circular SYN  7-DEC-2015
SOURCE      
  ORGANISM  
COMMENT     This file is created by Vector NTI
            http://www.invitrogen.com/
COMMENT     ORIGDB|GenBank
COMMENT     VNTDATE|742141803|
COMMENT     VNTDBDATE|752670158|
COMMENT     LSOWNER|
COMMENT     VNTNAME|pENTR221-MS2 GG1 (Empty)|
COMMENT     VNTAUTHORNAME|Branden Moriarity|
COMMENT     VNTOAUTHORNAME|Invitrogen|
COMMENT     VNTOAUTHORTEL|(800) 955-6288|
COMMENT     VNTOAUTHOREML|bioinfosales@invitrogen.com|
COMMENT     VNTOAUTHORAD1|Invitrogen Corporation|
COMMENT     VNTOAUTHORAD2|5791 Van Allen Way|
COMMENT     VNTOAUTHORAD3|Carlsbad, CA 92008 U.S.A.|
FEATURES             Location/Qualifiers
     misc_recomb     569..668
                     /invitrogen="2670000"
                     /vntifkey="86"
                     /label=attL1
     misc_recomb     complement(1107..1206)
                     /invitrogen="2680000"
                     /vntifkey="86"
                     /label=attL2
     CDS             1376..2184
                     /invitrogen="1210000"
                     /vntifkey="4"
                     /label=Kan(R)
     primer          537..552
                     /invitrogen="1980000"
                     /vntifkey="27"
                     /label=M13\(-20)\forward\primer
     primer          517..533
                     /invitrogen="2000000"
                     /vntifkey="27"
                     /label=M13\(-40)\forward\primer
     primer          complement(1247..1263)
                     /invitrogen="2010000"
                     /vntifkey="27"
                     /label=M13\reverse\primer
     rep_origin      2305..2978
                     /invitrogen="2540000"
                     /vntifkey="33"
                     /label=pUC\origin
     terminator      427..470
                     /invitrogen="2580000"
                     /vntifkey="43"
                     /label=rrnB\T1\transcription\terminator
     terminator      268..295
                     /invitrogen="2590000"
                     /vntifkey="43"
                     /label=rrnB\T2\transcription\terminator
     primer          complement(1223..1242)
                     /invitrogen="2100000"
                     /vntifkey="27"
                     /label=T7\primer
     promoter        complement(1226..1242)
                     /invitrogen="2370000"
                     /vntifkey="30"
                     /label=T7\promoter
     misc_feature    1084..1087
                     /vntifkey="21"
                     /label=Overhang
     misc_feature    680..699
                     /vntifkey="21"
                     /label=20bp\Csy4\Sitr
     misc_feature    710..922
                     /vntifkey="21"
                     /label=Filler
     misc_feature    961..993
                     /vntifkey="21"
                     /label=MS2\stem@1
     misc_feature    1031..1063
                     /vntifkey="21"
                     /label=MS2\stem\@2
     misc_feature    948..1083
                     /vntifkey="21"
                     /label=gRNA
     misc_feature    676..679
                     /vntifkey="21"
                     /label=Overhang
     misc_feature    559..1107
                     /vntifkey="21"
                     /label=good
BASE COUNT      760 a       704 c       714 g       803 t 
ORIGIN
        1 ctttcctgcg ttatcccctg attctgtgga taaccgtatt accgcctttg agtgagctga 
       61 taccgctcgc cgcagccgaa cgaccgagcg cagcgagtca gtgagcgagg aagcggaaga 
      121 gcgcccaata cgcaaaccgc ctctccccgc gcgttggccg attcattaat gcagctggca 
      181 cgacaggttt cccgactgga aagcgggcag tgagcgcaac gcaattaata cgcgtaccgc 
      241 tagccaggaa gagtttgtag aaacgcaaaa aggccatccg tcaggatggc cttctgctta 
      301 gtttgatgcc tggcagttta tggcgggcgt cctgcccgcc accctccggg ccgttgcttc 
      361 acaacgttca aatccgctcc cggcggattt gtcctactca ggagagcgtt caccgacaaa 
      421 caacagataa aacgaaaggc ccagtcttcc gactgagcct ttcgttttat ttgatgcctg 
      481 gcagttccct actctcgcgt taacgctagc atggatgttt tcccagtcac gacgttgtaa 
      541 aacgacggcc agtcttaagc tcgggcccca aataatgatt ttattttgac tgatagtgac 
      601 ctgttcgttg caacaaattg atgagcaatg cttttttata atgccaactt tgtacaaaaa 
      661 agcaggctgg tctcgcaccg ttcactgccg tataggcagt gagacgatta atcaattgtc 
      721 ctgtttgatt tccatcctta caaaatgacc atcatgtttt attgccattc caaatctgtc 
      781 agcatctggg tcattcataa tagggataat atctgcatca tgtttaatac catattcaag 
      841 cggtattttt catgcaggat caaattctgg atttggattt acaacatttt taaatgtttc 
      901 atcttcaaat gcatgctctt caactagtcc tgcaggaatg cgtctcagtt ttagagctag 
      961 gccaacatga ggatcaccca tgtctgcagg gcctagcaag ttaaaataag gctagtccgt 
     1021 tatcaacttg gccaacatga ggatcaccca tgtctgcagg gccaagtggc accgagtcgg 
     1081 tgccatggga gacccctagg gacgtcaccc agctttcttg tacaaagttg gcattataag 
     1141 aaagcattgc ttatcaattt gttgcaacga acaggtcact atcagtcaaa ataaaatcat 
     1201 tatttgccat ccagctgata tcccctatag tgagtcgtat tacatggtca tagctgtttc 
     1261 ctggcagctc tggcccgtgt ctcaaaatct ctgatgttac attgcacaag ataaaaatat 
     1321 atcatcatga acaataaaac tgtctgctta cataaacagt aatacaaggg gtgttatgag 
     1381 ccatattcaa cgggaaacgt cgaggccgcg attaaattcc aacatggatg ctgatttata 
     1441 tgggtataaa tgggctcgcg ataatgtcgg gcaatcaggt gcgacaatct atcgcttgta 
     1501 tgggaagccc gatgcgccag agttgtttct gaaacatggc aaaggtagcg ttgccaatga 
     1561 tgttacagat gagatggtca gactaaactg gctgacggaa tttatgcctc ttccgaccat 
     1621 caagcatttt atccgtactc ctgatgatgc atggttactc accactgcga tccccggaaa 
     1681 aacagcattc caggtattag aagaatatcc tgattcaggt gaaaatattg ttgatgcgct 
     1741 ggcagtgttc ctgcgccggt tgcattcgat tcctgtttgt aattgtcctt ttaacagcga 
     1801 tcgcgtattt cgttcgctca ggcgcaatca cgaatgaata acggtttggt tgatgcgagt 
     1861 gattttgatg acgagcgtaa tggctggcct gttgaacaag tctggaaaga aatgcataaa 
     1921 cttttgccat tctcaccgga ttcagtcgtc actcatggtg atttctcact tgataacctt 
     1981 atttttgacg aggggaaatt aataggttgt attgatgttg gacgagtcgg aatcgcagac 
     2041 cgataccagg atcttgccat cctatggaac tgcctcggtg agttttctcc ttcattacag 
     2101 aaacggcttt ttcaaaaata tggtattgat aatcctgata tgaataaatt gcagtttcat 
     2161 ttgatgctcg atgagttttt ctaatcagaa ttggttaatt ggttgtaaca ctggcagagc 
     2221 attacgctga cttgacggga cggcgcaagc tcatgaccaa aatcccttaa cgtgagttac 
     2281 gcgtcgttcc actgagcgtc agaccccgta gaaaagatca aaggatcttc ttgagatcct 
     2341 ttttttctgc gcgtaatctg ctgcttgcaa acaaaaaaac caccgctacc agcggtggtt 
     2401 tgtttgccgg atcaagagct accaactctt tttccgaagg taactggctt cagcagagcg 
     2461 cagataccaa atactgtcct tctagtgtag ccgtagttag gccaccactt caagaactct 
     2521 gtagcaccgc ctacatacct cgctctgcta atcctgttac cagtggctgc tgccagtggc 
     2581 gataagtcgt gtcttaccgg gttggactca agacgatagt taccggataa ggcgcagcgg 
     2641 tcgggctgaa cggggggttc gtgcacacag cccagcttgg agcgaacgac ctacaccgaa 
     2701 ctgagatacc tacagcgtga gcattgagaa agcgccacgc ttcccgaagg gagaaaggcg 
     2761 gacaggtatc cggtaagcgg cagggtcgga acaggagagc gcacgaggga gcttccaggg 
     2821 ggaaacgcct ggtatcttta tagtcctgtc gggtttcgcc acctctgact tgagcgtcga 
     2881 tttttgtgat gctcgtcagg ggggcggagc ctatggaaaa acgccagcaa cgcggccttt 
     2941 ttacggttcc tggccttttg ctggcctttt gctcacatgt t 
//
