# Supplementary material for: Highly multiplexed genome engineering using CRISPR/Cas9 gRNA arrays
Source: PLoS One. 2018 Sep 17;13(9):e0198714. doi: 10.1371/journal.pone.0198714 (PMC6141065; doi:10.1371/journal.pone.0198714)
Supplement: S1 Files — (ZIP) [file pone.0198714.s009.zip › S1_Files/pENTR221-GGn/pENTR221-MS2 GG3 (Empty).gb]

LOCUS       pENTR221-MS2\GG3\(Empty)        2982 bp    DNA     circular SYN  5-NOV-2015
SOURCE      
  ORGANISM  
COMMENT     This file is created by Vector NTI
            http://www.invitrogen.com/
COMMENT     ORIGDB|GenBank
COMMENT     VNTDATE|742141941|
COMMENT     VNTDBDATE|749745028|
COMMENT     LSOWNER|
COMMENT     VNTNAME|pENTR221-MS2 GG3 (Empty)|
COMMENT     VNTAUTHORNAME|Branden Moriarity|
COMMENT     VNTOAUTHORNAME|Invitrogen|
COMMENT     VNTOAUTHORTEL|(800) 955-6288|
COMMENT     VNTOAUTHOREML|bioinfosales@invitrogen.com|
COMMENT     VNTOAUTHORAD1|Invitrogen Corporation|
COMMENT     VNTOAUTHORAD2|5791 Van Allen Way|
COMMENT     VNTOAUTHORAD3|Carlsbad, CA 92008 U.S.A.|
FEATURES             Location/Qualifiers
     misc_recomb     569..668
                     /invitrogen="2670000"
                     /vntifkey="86"
                     /label=attL1
     misc_recomb     complement(1108..1207)
                     /invitrogen="2680000"
                     /vntifkey="86"
                     /label=attL2
     CDS             1377..2185
                     /invitrogen="1210000"
                     /vntifkey="4"
                     /label=Kan(R)
     primer          537..552
                     /invitrogen="1980000"
                     /vntifkey="27"
                     /label=M13\(-20)\forward\primer
     primer          517..533
                     /invitrogen="2000000"
                     /vntifkey="27"
                     /label=M13\(-40)\forward\primer
     primer          complement(1248..1264)
                     /invitrogen="2010000"
                     /vntifkey="27"
                     /label=M13\reverse\primer
     rep_origin      2306..2979
                     /invitrogen="2540000"
                     /vntifkey="33"
                     /label=pUC\origin
     terminator      427..470
                     /invitrogen="2580000"
                     /vntifkey="43"
                     /label=rrnB\T1\transcription\terminator
     terminator      268..295
                     /invitrogen="2590000"
                     /vntifkey="43"
                     /label=rrnB\T2\transcription\terminator
     primer          complement(1224..1243)
                     /invitrogen="2100000"
                     /vntifkey="27"
                     /label=T7\primer
     promoter        complement(1227..1243)
                     /invitrogen="2370000"
                     /vntifkey="30"
                     /label=T7\promoter
     misc_feature    1084..1087
                     /vntifkey="21"
                     /label=Overhang
     misc_feature    680..699
                     /vntifkey="21"
                     /label=20bp\Csy4\Sitr
     misc_feature    710..922
                     /vntifkey="21"
                     /label=Filler
     misc_feature    961..993
                     /vntifkey="21"
                     /label=MS2\stem@1
     misc_feature    1031..1063
                     /vntifkey="21"
                     /label=MS2\stem\@2
     misc_feature    948..1083
                     /vntifkey="21"
                     /label=gRNA
     misc_feature    676..679
                     /vntifkey="21"
                     /label=Overhang
     misc_feature    581..1287
                     /vntifkey="21"
                     /label=GOOD!
BASE COUNT      762 a       703 c       715 g       802 t 
ORIGIN
        1 ctttcctgcg ttatcccctg attctgtgga taaccgtatt accgcctttg agtgagctga 
       61 taccgctcgc cgcagccgaa cgaccgagcg cagcgagtca gtgagcgagg aagcggaaga 
      121 gcgcccaata cgcaaaccgc ctctccccgc gcgttggccg attcattaat gcagctggca 
      181 cgacaggttt cccgactgga aagcgggcag tgagcgcaac gcaattaata cgcgtaccgc 
      241 tagccaggaa gagtttgtag aaacgcaaaa aggccatccg tcaggatggc cttctgctta 
      301 gtttgatgcc tggcagttta tggcgggcgt cctgcccgcc accctccggg ccgttgcttc 
      361 acaacgttca aatccgctcc cggcggattt gtcctactca ggagagcgtt caccgacaaa 
      421 caacagataa aacgaaaggc ccagtcttcc gactgagcct ttcgttttat ttgatgcctg 
      481 gcagttccct actctcgcgt taacgctagc atggatgttt tcccagtcac gacgttgtaa 
      541 aacgacggcc agtcttaagc tcgggcccca aataatgatt ttattttgac tgatagtgac 
      601 ctgttcgttg caacaaattg atgagcaatg cttttttata atgccaactt tgtacaaaaa 
      661 agcaggctgg tctcaggacg ttcactgccg tataggcagt gagacgatta atcaattgtc 
      721 ctgtttgatt tccatcctta caaaatgacc atcatgtttt attgccattc caaatctgtc 
      781 agcatctggg tcattcataa tagggataat atctgcatca tgtttaatac catattcaag 
      841 cggtattttt catgcaggat caaattctgg atttggattt acaacatttt taaatgtttc 
      901 atcttcaaat gcatgctctt caactagtcc tgcaggaatg cgtctcagtt ttagagctag 
      961 gccaacatga ggatcaccca tgtctgcagg gcctagcaag ttaaaataag gctagtccgt 
     1021 tatcaacttg gccaacatga ggatcaccca tgtctgcagg gccaagtggc accgagtcgg 
     1081 tgcccaggga gacccctagg gacgtcaacc cagctttctt gtacaaagtt ggcattataa 
     1141 gaaagcattg cttatcaatt tgttgcaacg aacaggtcac tatcagtcaa aataaaatca 
     1201 ttatttgcca tccagctgat atcccctata gtgagtcgta ttacatggtc atagctgttt 
     1261 cctggcagct ctggcccgtg tctcaaaatc tctgatgtta cattgcacaa gataaaaata 
     1321 tatcatcatg aacaataaaa ctgtctgctt acataaacag taatacaagg ggtgttatga 
     1381 gccatattca acgggaaacg tcgaggccgc gattaaattc caacatggat gctgatttat 
     1441 atgggtataa atgggctcgc gataatgtcg ggcaatcagg tgcgacaatc tatcgcttgt 
     1501 atgggaagcc cgatgcgcca gagttgtttc tgaaacatgg caaaggtagc gttgccaatg 
     1561 atgttacaga tgagatggtc agactaaact ggctgacgga atttatgcct cttccgacca 
     1621 tcaagcattt tatccgtact cctgatgatg catggttact caccactgcg atccccggaa 
     1681 aaacagcatt ccaggtatta gaagaatatc ctgattcagg tgaaaatatt gttgatgcgc 
     1741 tggcagtgtt cctgcgccgg ttgcattcga ttcctgtttg taattgtcct tttaacagcg 
     1801 atcgcgtatt tcgttcgctc aggcgcaatc acgaatgaat aacggtttgg ttgatgcgag 
     1861 tgattttgat gacgagcgta atggctggcc tgttgaacaa gtctggaaag aaatgcataa 
     1921 acttttgcca ttctcaccgg attcagtcgt cactcatggt gatttctcac ttgataacct 
     1981 tatttttgac gaggggaaat taataggttg tattgatgtt ggacgagtcg gaatcgcaga 
     2041 ccgataccag gatcttgcca tcctatggaa ctgcctcggt gagttttctc cttcattaca 
     2101 gaaacggctt tttcaaaaat atggtattga taatcctgat atgaataaat tgcagtttca 
     2161 tttgatgctc gatgagtttt tctaatcaga attggttaat tggttgtaac actggcagag 
     2221 cattacgctg acttgacggg acggcgcaag ctcatgacca aaatccctta acgtgagtta 
     2281 cgcgtcgttc cactgagcgt cagaccccgt agaaaagatc aaaggatctt cttgagatcc 
     2341 tttttttctg cgcgtaatct gctgcttgca aacaaaaaaa ccaccgctac cagcggtggt 
     2401 ttgtttgccg gatcaagagc taccaactct ttttccgaag gtaactggct tcagcagagc 
     2461 gcagatacca aatactgtcc ttctagtgta gccgtagtta ggccaccact tcaagaactc 
     2521 tgtagcaccg cctacatacc tcgctctgct aatcctgtta ccagtggctg ctgccagtgg 
     2581 cgataagtcg tgtcttaccg ggttggactc aagacgatag ttaccggata aggcgcagcg 
     2641 gtcgggctga acggggggtt cgtgcacaca gcccagcttg gagcgaacga cctacaccga 
     2701 actgagatac ctacagcgtg agcattgaga aagcgccacg cttcccgaag ggagaaaggc 
     2761 ggacaggtat ccggtaagcg gcagggtcgg aacaggagag cgcacgaggg agcttccagg 
     2821 gggaaacgcc tggtatcttt atagtcctgt cgggtttcgc cacctctgac ttgagcgtcg 
     2881 atttttgtga tgctcgtcag gggggcggag cctatggaaa aacgccagca acgcggcctt 
     2941 tttacggttc ctggcctttt gctggccttt tgctcacatg tt 
//
