# Supplementary material for: Highly multiplexed genome engineering using CRISPR/Cas9 gRNA arrays
Source: PLoS One. 2018 Sep 17;13(9):e0198714. doi: 10.1371/journal.pone.0198714 (PMC6141065; doi:10.1371/journal.pone.0198714)
Supplement: S1 Files — (ZIP) [file pone.0198714.s009.zip › S1_Files/pT3.5 Caggs Csy4-T2A-hCas9(SP).gb]

LOCUS       pT3.5\Caggs\Csy4-T2A-hCas9       10691 bp    DNA     circular      5-DEC-2014
SOURCE      
  ORGANISM  
COMMENT     This file is created by Vector NTI
            http://www.invitrogen.com/
COMMENT     ORIGDB|GenBank
COMMENT     VNTDATE|716548025|
COMMENT     VNTDBDATE|716548025|
COMMENT     LSOWNER|
COMMENT     VNTNAME|pT3.5 Caggs Csy4-T2A-hCas9|
COMMENT     VNTAUTHORNAME|Branden Moriarity|
COMMENT     VNTOAUTHORNAME|John Ohlfest|
COMMENT     VNTOAUTHOREML|ohlfe001@umn.edu|
FEATURES             Location/Qualifiers
     primer          1452..1469
                     /vntifkey="27"
                     /label=pCAGGS-for
     promoter        361..649
                     /vntifkey="29"
                     /label=Chicken\B-actin\promoter
     intron          646..1653
                     /vntifkey="15"
                     /label=chicken\B-actin/rabbit\B-globin\intron
     splicing_signal 1651..1651
                     /vntifkey="38"
                     /label=splice\acceptor
     CDS             7216..7443
                     /vntifkey="4"
                     /label=IR/DR(R)\Rmut13,�130,143,150
                     /note="IR/DR(R) has PCR induced mutations at bps 13 (T to A in the Ri), deleting bp 130 (�T), 143 (C to T) and 150 (C to A) [these bp designations correspond to the original defined IR/DR(R) from Ri to Ro, not the plasmid]"
     modified_base   7444..7447
                     /vntifkey="23"
                     /label=TATA
     rep_origin      9689..10145
                     /vntifkey="33"
                     /label=F1\Ori
     CDS             complement(8701..9558)
                     /vntifkey="4"
                     /label=Amp
     rep_origin      7757..8637
                     /vntifkey="33"
                     /label=ColE\Ori
     promoter        complement(7541..7663)
                     /vntifkey="30"
                     /label=LacZ\promoter
     promoter        complement(7497..7516)
                     /vntifkey="30"
                     /label=T3
     promoter        10311..10331
                     /vntifkey="30"
                     /label=T7
     CDS             complement(10374..10600)
                     /vntifkey="4"
                     /label=T3-IR/DR(L)\Lmut\61,88,105,138
     enhancer        12..360
                     /vntifkey="9"
                     /label=CMV\enhancer
     polyA_signal    6652..7127
                     /vntifkey="25"
                     /label=Rabbit\B-globin\polyA\trunk
     misc_feature    complement(6623..6647)
                     /vntifkey="21"
                     /label=ATTb2
     misc_feature    complement(1770..1794)
                     /vntifkey="21"
                     /label=ATTb1
     CDS             2478..6614
                     /vntifkey="4"
                     /label=Cas9
     misc_feature    2421..2474
                     /vntifkey="21"
                     /label=T2A
     misc_feature    1857..1859
                     /vntifkey="21"
                     /label=Csy4\ATG
     misc_feature    1857..2474
                     /vntifkey="21"
                     /label=Csy4
BASE COUNT     2728 a      2641 c      2811 g      2511 t 
ORIGIN
        1 ctagttatta atagtaatca attacggggt cattagttca tagcccatat atggagttcc 
       61 gcgttacata acttacggta aatggcccgc ctggctgacc gcccaacgac ccccgcccat 
      121 tgacgtcaat aatgacgtat gttcccatag taacgccaat agggactttc cattgacgtc 
      181 aatgggtgga ctatttacgg taaactgccc acttggcagt acatcaagtg tatcatatgc 
      241 caagtacgcc ccctattgac gtcaatgacg gtaaatggcc cgcctggcat tatgcccagt 
      301 acatgacctt atgggacttt cctacttggc agtacatcta cgtattagtc atcgctatta 
      361 ccatgggtcg aggtgagccc cacgttctgc ttcactctcc ccatctcccc cccctcccca 
      421 cccccaattt tgtatttatt tattttttaa ttattttgtg cagcgatggg ggcggggggg 
      481 gggggggcgc gcgccaggcg gggcggggcg gggcgagggg cggggcgggg cgaggcggag 
      541 aggtgcggcg gcagccaatc agagcggcgc gctccgaaag tttcctttta tggcgaggcg 
      601 gcggcggcgg cggccctata aaaagcgaag cgcgcggcgg gcgggagtcg ctgcgttgcc 
      661 ttcgccccgt gccccgctcc gcgccgcctc gcgccgcccg ccccggctct gactgaccgc 
      721 gttactccca caggtgagcg ggcgggacgg cccttctcct ccgggctgta attagcgctt 
      781 ggtttaatga cggctcgttt cttttctgtg gctgcgtgaa agccttaaag ggctccggga 
      841 gggccctttg tgcggggggg agcggctcgg ggggtgcgtg cgtgtgtgtg tgcgtgggga 
      901 gcgccgcgtg cggcccgcgc tgcccggcgg ctgtgagcgc tgcgggcgcg gcgcggggct 
      961 ttgtgcgctc cgcgtgtgcg cgaggggagc gcggccgggg gcggtgcccc gcggtgcggg 
     1021 ggggctgcga ggggaacaaa ggctgcgtgc ggggtgtgtg cgtggggggg tgagcagggg 
     1081 gtgtgggcgc ggcggtcggg ctgtaacccc cccctgcacc cccctccccg agttgctgag 
     1141 cacggcccgg cttcgggtgc ggggctccgt gcggggcgtg gcgcggggct cgccgtgccg 
     1201 ggcggggggt ggcggcaggt gggggtgccg ggcggggcgg ggccgcctcg ggccggggag 
     1261 ggctcggggg aggggcgcgg cggccccgga gcgccggcgg ctgtcgaggc gcggcgagcc 
     1321 gcagccattg ccttttatgg taatcgtgcg agagggcgca gggacttcct ttgtcccaaa 
     1381 tctggcggag ccgaaatctg ggaggcgccg ccgcaccccc tctagcgggc gcgggcgaag 
     1441 cggtgcggcg ccggcaggaa ggaaatgggc ggggagggcc ttcgtgcgtc gccgcgccgc 
     1501 cgtccccttc tccatctcca gcctcggggc tgccgcaggg ggacggctgc cttcgggggg 
     1561 gacggggcag ggcggggttc ggcttctggc gtgtgaccgg cggctctaga gcctctgcta 
     1621 accatgttca tgccttcttc tttttcctac agctcctggg caacgtgctg gttgttgtgc 
     1681 tgtctcatca ttttggcaaa gaattcctcg aggaattcac tcctcaggtg caggctgcct 
     1741 atcagaaggt ggtggctggt gtggatcaaa caagtttgta caaaaaagca ggctatgagg 
     1801 aactcggatc tgccgccgcg atcgccatgt ctgggggcaa atacgtagcc accatgatgg 
     1861 gtgatcatta tctggatatt cggctgaggc ctgatccaga gttcccacct gcgcagctga 
     1921 tgtctgtcct ttttggcaaa cttcatcagg ccctggttgc ccagggcgga gatcggatag 
     1981 gggtaagctt tccagacctc gacgaaagcc ggagccgcct gggagaacgc ctgcggatcc 
     2041 acgcttctgc cgacgatctg agagccttgc tggcaaggcc atggcttgag gggctccggg 
     2101 atcacctgca gtttggcgaa cccgccgttg ttccccaccc aaccccttat cggcaggtgt 
     2161 ctagagtgca ggccaaatct aatccagaac ggctgcgacg gcgactcatg cggcgacatg 
     2221 atcttagcga ggaagaggcc cgaaaaagaa tccctgatac cgtggcccgc gcccttgact 
     2281 tgccttttgt cacactgcgg tcccagagta cggggcagca tttcagactt ttcattcgac 
     2341 acgggccact gcaagttacc gccgaagaag gaggctttac ttgttatgga ctctccaagg 
     2401 gaggtttcgt gccctggttt gagggcagag gaagtctgtt aacatgcggt gacgtcgagg 
     2461 agaatcctgg cccactcatg gacaagaagt actccattgg gctcgatatc ggcacaaaca 
     2521 gcgtcggctg ggccgtcatt acggacgagt acaaggtgcc gagcaaaaaa ttcaaagttc 
     2581 tgggcaatac cgatcgccac agcataaaga agaacctcat tggcgccctc ctgttcgact 
     2641 ccggggagac ggccgaagcc acgcggctca aaagaacagc acggcgcaga tatacccgca 
     2701 gaaagaatcg gatctgctac ctgcaggaga tctttagtaa tgagatggct aaggtggatg 
     2761 actctttctt ccataggctg gaggagtcct ttttggtgga ggaggataaa aagcacgagc 
     2821 gccacccaat ctttggcaat atcgtggacg aggtggcgta ccatgaaaag tacccaacca 
     2881 tatatcatct gaggaagaag cttgtagaca gtactgataa ggctgacttg cggttgatct 
     2941 atctcgcgct ggcgcatatg atcaaatttc ggggacactt cctcatcgag ggggacctga 
     3001 acccagacaa cagcgatgtc gacaaactct ttatccaact ggttcagact tacaatcagc 
     3061 ttttcgaaga gaacccgatc aacgcatccg gagttgacgc caaagcaatc ctgagcgcta 
     3121 ggctgtccaa atcccggcgg ctcgaaaacc tcatcgcaca gctccctggg gagaagaaga 
     3181 acggcctgtt tggtaatctt atcgccctgt cactcgggct gacccccaac tttaaatcta 
     3241 acttcgacct ggccgaagat gccaagcttc aactgagcaa agacacctac gatgatgatc 
     3301 tcgacaatct gctggcccag atcggcgacc agtacgcaga cctttttttg gcggcaaaga 
     3361 acctgtcaga cgccattctg ctgagtgata ttctgcgagt gaacacggag atcaccaaag 
     3421 ctccgctgag cgctagtatg atcaagcgct atgatgagca ccaccaagac ttgactttgc 
     3481 tgaaggccct tgtcagacag caactgcctg agaagtacaa ggaaattttc ttcgatcagt 
     3541 ctaaaaatgg ctacgccgga tacattgacg gcggagcaag ccaggaggaa ttttacaaat 
     3601 ttattaagcc catcttggaa aaaatggacg gcaccgagga gctgctggta aagcttaaca 
     3661 gagaagatct gttgcgcaaa cagcgcactt tcgacaatgg aagcatcccc caccagattc 
     3721 acctgggcga actgcacgct atcctcaggc ggcaagagga tttctacccc tttttgaaag 
     3781 ataacaggga aaagattgag aaaatcctca catttcggat accctactat gtaggccccc 
     3841 tcgcccgggg aaattccaga ttcgcgtgga tgactcgcaa atcagaagag accatcactc 
     3901 cctggaactt cgaggaagtc gtggataagg gggcctctgc ccagtccttc atcgaaagga 
     3961 tgactaactt tgataaaaat ctgcctaacg aaaaggtgct tcctaaacac tctctgctgt 
     4021 acgagtactt cacagtttat aacgagctca ccaaggtcaa atacgtcaca gaagggatga 
     4081 gaaagccagc attcctgtct ggagagcaga agaaagctat cgtggacctc ctcttcaaga 
     4141 cgaaccggaa agttaccgtg aaacagctca aagaagacta tttcaaaaag attgaatgtt 
     4201 tcgactctgt tgaaatcagc ggagtggagg atcgcttcaa cgcatccctg ggaacgtatc 
     4261 acgatctcct gaaaatcatt aaagacaagg acttcctgga caatgaggag aacgaggaca 
     4321 ttcttgagga cattgtcctc acccttacgt tgtttgaaga tagggagatg attgaagaac 
     4381 gcttgaaaac ttacgctcat ctcttcgacg acaaagtcat gaaacagctc aagaggcgcc 
     4441 gatatacagg atgggggcgg ctgtcaagaa aactgatcaa tgggatccga gacaagcaga 
     4501 gtggaaagac aatcctggat tttcttaagt ccgatggatt tgccaaccgg aacttcatgc 
     4561 agttgatcca tgatgactct ctcaccttta aggaggacat ccagaaagca caagtttctg 
     4621 gccaggggga cagtcttcac gagcacatcg ctaatcttgc aggtagccca gctatcaaaa 
     4681 agggaatact gcagaccgtt aaggtcgtgg atgaactcgt caaagtaatg ggaaggcata 
     4741 agcccgagaa tatcgttatc gagatggccc gagagaacca aactacccag aagggacaga 
     4801 agaacagtag ggaaaggatg aagaggattg aagagggtat aaaagaactg gggtcccaaa 
     4861 tccttaagga acacccagtt gaaaacaccc agcttcagaa tgagaagctc tacctgtact 
     4921 acctgcagaa cggcagggac atgtacgtgg atcaggaact ggacatcaat cggctctccg 
     4981 actacgacgt ggatcatatc gtgccccagt cttttctcaa agatgattct attgataata 
     5041 aagtgttgac aagatccgat aaaaatagag ggaagagtga taacgtcccc tcagaagaag 
     5101 ttgtcaagaa aatgaaaaat tattggcggc agctgctgaa cgccaaactg atcacacaac 
     5161 ggaagttcga taatctgact aaggctgaac gaggtggcct gtctgagttg gataaagccg 
     5221 gcttcatcaa aaggcagctt gttgagacac gccagatcac caagcacgtg gcccaaattc 
     5281 tcgattcacg catgaacacc aagtacgatg aaaatgacaa actgattcga gaggtgaaag 
     5341 ttattactct gaagtctaag ctggtctcag atttcagaaa ggactttcag ttttataagg 
     5401 tgagagagat caacaattac caccatgcgc atgatgccta cctgaatgca gtggtaggca 
     5461 ctgcacttat caaaaaatat cccaagcttg aatctgaatt tgtttacgga gactataaag 
     5521 tgtacgatgt taggaaaatg atcgcaaagt ctgagcagga aataggcaag gccaccgcta 
     5581 agtacttctt ttacagcaat attatgaatt ttttcaagac cgagattaca ctggccaatg 
     5641 gagagattcg gaagcgacca cttatcgaaa caaacggaga aacaggagaa atcgtgtggg 
     5701 acaagggtag ggatttcgcg acagtccgga aggtcctgtc catgccgcag gtgaacatcg 
     5761 ttaaaaagac cgaagtacag accggaggct tctccaagga aagtatcctc ccgaaaagga 
     5821 acagcgacaa gctgatcgca cgcaaaaaag attgggaccc caagaaatac ggcggattcg 
     5881 attctcctac agtcgcttac agtgtactgg ttgtggccaa agtggagaaa gggaagtcta 
     5941 aaaaactcaa aagcgtcaag gaactgctgg gcatcacaat catggagcga tcaagcttcg 
     6001 aaaaaaaccc catcgacttt ctcgaggcga aaggatataa agaggtcaaa aaagacctca 
     6061 tcattaagct tcccaagtac tctctctttg agcttgaaaa cggccggaaa cgaatgctcg 
     6121 ctagtgcggg cgagctgcag aaaggtaacg agctggcact gccctctaaa tacgttaatt 
     6181 tcttgtatct ggccagccac tatgaaaagc tcaaagggtc tcccgaagat aatgagcaga 
     6241 agcagctgtt cgtggaacaa cacaaacact accttgatga gatcatcgag caaataagcg 
     6301 aattctccaa aagagtgatc ctcgccgacg ctaacctcga taaggtgctt tctgcttaca 
     6361 ataagcacag ggataagccc atcagggagc aggcagaaaa cattatccac ttgtttactc 
     6421 tgaccaactt gggcgcgcct gcagccttca agtacttcga caccaccata gacagaaagc 
     6481 ggtacacctc tacaaaggag gtcctggacg ccacactgat tcatcagtca attacggggc 
     6541 tctatgaaac aagaatcgac ctctctcagc tcggtggaga cagcagggct gaccccaaga 
     6601 agaagaggaa ggtgtgatct agacccagct ttcttgtaca aagtggttga tccaatgccc 
     6661 tggctcacaa ataccactga gatctttttc cctctgccaa aaattatggg gacatcatga 
     6721 agccccttga gcatctgact tctggctaat aaaggaaatt tattttcatt gcaatagtgt 
     6781 gttggaattt tttgtgtctc tcactcggaa ggacatatgg gagggcaaat catttaaaac 
     6841 atcagaatga gtatttggtt tagagtttgg caacatatgc catatgctgg ctgccatgaa 
     6901 caaaggtggc tataaagagg tcatcagtat atgaaacagc cccctgctgt ccattcctta 
     6961 ttccatagaa aagccttgac ttgaggttag atttttttta tattttgttt tgtgttattt 
     7021 ttttctttaa catccctaaa attttcctta catgttttac tagccagatt tttcctcctc 
     7081 tcctgactac tcccagtcat agctgtccct cttctcttat gaagatccct cgacctgcag 
     7141 cccaagcttg tggaaggcta ctcgaaatgt ttgacccaag ttaaacaatt taaaggcaat 
     7201 gctaccaaat actaattgag tgtatgtaaa cttctgaccc actgggaatg tgatgaaaga 
     7261 aataaaagct gaaatgaatc attctctcta ctattattct gatatttcac attcttaaaa 
     7321 taaagtggtg atcctaactg acctaagaca gggaattttt actaggatta aatgtcagga 
     7381 attgtgaaaa agtgagttta aatgtatttg gctaaggtgt atgtaaactt ccgacttcaa 
     7441 ctgtataggg atcctctagc tagagtcgag ggggggcccg gtacccagct tttgttccct 
     7501 ttagtgaggg ttaatttcga gcttggcgta atcatggtca tagctgtttc ctgtgtgaaa 
     7561 ttgttatccg ctcacaattc cacacaacat acgagccgga agcataaagt gtaaagcctg 
     7621 gggtgcctaa tgagtgagct aactcacatt aattgcgttg cgctcactgc ccgctttcca 
     7681 gtcgggaaac ctgtcgtgcc agctgcatta atgaatcggc caacgcgcgg ggagaggcgg 
     7741 tttgcgtatt gggcgctctt ccgcttcctc gctcactgac tcgctgcgct cggtcgttcg 
     7801 gctgcggcga gcggtatcag ctcactcaaa ggcggtaata cggttatcca cagaatcagg 
     7861 ggataacgca ggaaagaaca tgtgagcaaa aggccagcaa aaggccagga accgtaaaaa 
     7921 ggccgcgttg ctggcgtttt tccataggct ccgcccccct gacgagcatc acaaaaatcg 
     7981 acgctcaagt cagaggtggc gaaacccgac aggactataa agataccagg cgtttccccc 
     8041 tggaagctcc ctcgtgcgct ctcctgttcc gaccctgccg cttaccggat acctgtccgc 
     8101 ctttctccct tcgggaagcg tggcgctttc tcatagctca cgctgtaggt atctcagttc 
     8161 ggtgtaggtc gttcgctcca agctgggctg tgtgcacgaa ccccccgttc agcccgaccg 
     8221 ctgcgcctta tccggtaact atcgtcttga gtccaacccg gtaagacacg acttatcgcc 
     8281 actggcagca gccactggta acaggattag cagagcgagg tatgtaggcg gtgctacaga 
     8341 gttcttgaag tggtggccta actacggcta cactagaagg acagtatttg gtatctgcgc 
     8401 tctgctgaag ccagttacct tcggaaaaag agttggtagc tcttgatccg gcaaacaaac 
     8461 caccgctggt agcggtggtt tttttgtttg caagcagcag attacgcgca gaaaaaaagg 
     8521 atctcaagaa gatcctttga tcttttctac ggggtctgac gctcagtgga acgaaaactc 
     8581 acgttaaggg attttggtca tgagattatc aaaaaggatc ttcacctaga tccttttaaa 
     8641 ttaaaaatga agttttaaat caatctaaag tatatatgag taaacttggt ctgacagtta 
     8701 ccaatgctta atcagtgagg cacctatctc agcgatctgt ctatttcgtt catccatagt 
     8761 tgcctgactc cccgtcgtgt agataactac gatacgggag ggcttaccat ctggccccag 
     8821 tgctgcaatg ataccgcgag acccacgctc accggctcca gatttatcag caataaacca 
     8881 gccagccgga agggccgagc gcagaagtgg tcctgcaact ttatccgcct ccatccagtc 
     8941 tattaattgt tgccgggaag ctagagtaag tagttcgcca gttaatagtt tgcgcaacgt 
     9001 tgttgccatt gctacaggca tcgtggtgtc acgctcgtcg tttggtatgg cttcattcag 
     9061 ctccggttcc caacgatcaa ggcgagttac atgatccccc atgttgtgca aaaaagcggt 
     9121 tagctccttc ggtcctccga tcgttgtcag aagtaagttg gccgcagtgt tatcactcat 
     9181 ggttatggca gcactgcata attctcttac tgtcatgcca tccgtaagat gcttttctgt 
     9241 gactggtgag tactcaacca agtcattctg agaatagtgt atgcggcgac cgagttgctc 
     9301 ttgcccggcg tcaatacggg ataataccgc gccacatagc agaactttaa aagtgctcat 
     9361 cattggaaaa cgttcttcgg ggcgaaaact ctcaaggatc ttaccgctgt tgagatccag 
     9421 ttcgatgtaa cccactcgtg cacccaactg atcttcagca tcttttactt tcaccagcgt 
     9481 ttctgggtga gcaaaaacag gaaggcaaaa tgccgcaaaa aagggaataa gggcgacacg 
     9541 gaaatgttga atactcatac tcttcctttt tcaatattat tgaagcattt atcagggtta 
     9601 ttgtctcatg agcggataca tatttgaatg tatttagaaa aataaacaaa taggggttcc 
     9661 gcgcacattt ccccgaaaag tgccacctga cgcgccctgt agcggcgcat taagcgcggc 
     9721 gggtgtggtg gttacgcgca gcgtgaccgc tacacttgcc agcgccctag cgcccgctcc 
     9781 tttcgctttc ttcccttcct ttctcgccac gttcgccggc tttccccgtc aagctctaaa 
     9841 tcgggggctc cctttagggt tccgatttag tgctttacgg cacctcgacc ccaaaaaact 
     9901 tgattagggt gatggttcac gtagtgggcc atcgccctga tagacggttt ttcgcccttt 
     9961 gacgttggag tccacgttct ttaatagtgg actcttgttc caaactggaa caacactcaa 
    10021 ccctatctcg gtctattctt ttgatttata agggattttg ccgatttcgg cctattggtt 
    10081 aaaaaatgag ctgatttaac aaaaatttaa cgcgaatttt aacaaaatat taacgcttac 
    10141 aatttccatt cgccattcag gctgcgcaac tgttgggaag ggcgatcggt gcgggcctct 
    10201 tcgctattac gccagctggc gaaaggggga tgtgctgcaa ggcgattaag ttgggtaacg 
    10261 ccagggtttt cccagtcacg acgttgtaaa acgacggcca gtgagcgcgc gtaatacgac 
    10321 tcactatagg gcgaattgga gctcggtacc cgggggcgcg ccggatccat atacagttga 
    10381 agtcggaagt ttacatacac ttaagttgga gtcattaaaa ctcgtttttc aaccactcca 
    10441 caaatttctt gttaacaaac tatagttttg gcaagtcggt taggacatct actttgtgca 
    10501 tgacacaagt aatttttcca acaattgttt acagacagat tatttcactt ataattcact 
    10561 gtatcacaat tccagtgggt cagaagttta catacactaa gttgactgtg cctttaaaca 
    10621 gcttggaaaa ttccagaaaa tgatgtcatg gctttagaag cttgcatgcc tgcaggttta 
    10681 aacagtcgac t 
//
